# Supplementary material for: Species Tree Estimation for the Late Blight Pathogen, Phytophthora infestans, and Close Relatives
Source: PLoS One. 2012 May 17;7(5):e37003. doi: 10.1371/journal.pone.0037003 (PMC3355167; doi:10.1371/journal.pone.0037003)
Supplement: Table S1 — NCBI accession numbers for sequences analyzed in this study. (XLS) [file pone.0037003.s001.xls]

## Sheet: Sheet1
Table S1. NCBI Accession numbers for sequences used in this study
Clade/	Phytophthora		Nuclear Loci															Mitochondrial Loci
Subclade	species	WOGRC	60SL10	ARP2/3	BetaTubulin	PUA domain	Enolase	HSP90	HGD	ITS	LSU	TRP1	P4P5K	Pelota	RAS	Ras intron	TigA	Cox2 + spacer	Nad9 + spacer	RPS10	SecY
1	P. nicotianae	P6303	EU080598	JN673409	EU080599	JN673481	EU080601	EU080602	JN664122	JN699566	EU080603	JN664185	JN712874	JN678873	JN678924	JN678994	EU080604	GU318304	JF771966	JF771164	JF770789
1a	P. cactorum	P0714	EU080277		EU080278	JN673476	EU080280	EU080281		HQ261514	EU080282	JN664180	JN678812		JN678919	JN678989	EU080283	GU221951	JF771642	JF770884	JF770507
	P. hedraiandra	P11056	EU080072		EU080073	JN673478	EU080075	EU080076		FJ802065	EU080077	JN664182	JN678814		JN678921	JN678991	EU080078	JF771449	JF771852	JF771069	JF770693
	P. idaei (T)	P6767	EU080129		EU080130	JN673479	EU080132	EU080133		HQ261579	EU080134	JN664183	JN678815		JN678922	JN678992	EU080135	GU222032	JF771861	JF771077	JF770702
	P. pseudotsugae (T)	P10339	EU080426		EU080427	JN673482	EU080429	EU080430		HQ261654	EU080431	JN664186	JN678817		JN678925	JN678995	EU080432	GU222121	JF772004	JF771197	JF770820
1b	P. clandestina	P3942	EU079866	JN673408	EU079867	JN673477	EU079869	EU079870	JN664119	HQ261538	EU079871	JN664181	JN678813		JN678920	JN678990	EU079872	GU221981	JF771808	JF771034	JF770659
	P. iranica (T)	P3882	EU080111		EU080112	JN673480	EU080114	EU080115	JN664120	HQ261598	EU080116	JN664184	JN678816		JN678923	JN678993	EU080117	GU222048	JF771907	JF771122	JF770748
	P. tentaculata	P8497	EU079955		EU079956	JN673483	EU079958	EU079959	JN664121	HQ261717	EU079960	JN664187	JN678818		JN678926	JN678996	EU079961	GU222150	JF772043	JF771227	JF770851
1c	P. andina	P13365 (T)	EU080182	JN673410 (A) JN673411 (B)	EU080183	JN673485 (A) JN673486 (B)	EU080185	EU080186	JN664123	FJ801734	EU080187	JN664188	JN678820 (A) JN712902 (B)	JN678874 (A) JN678875 (B)	JN678927 (B)	JN679000 (A) JN679001 (B)	EU080188	GU318297	JF771626	JF770864	JF770490
		P13539	JN654344	JN673420 (A) JN673421 (B)	JN654365	JN673487 (A) JN673488 (B)			JN664124	FJ802041		JN664189	JN678821 (A) JN678822 (B)	JN678876 (A) JN678877 (B)	JN678928 (A) JN678929 (B)	JN679002 (A) JN679003 (B)		JF771244	JF771627	JF770865	JF770491
		P13576	JN790820	JN673416 (A) JN673417 (B)	JN654367	JN673491 (A) JN673492 (B)			JN664126	FJ801743		JN664191	JN712875	JN678878 (A) JN678879 (B)	JN678930 (A) JN678931 (B)	JN679008 (A) JN679009 (B)		JQ439405	JQ439010	JQ439159	JQ439285
		P13642	JN654347	JN673422 (A) JN673423 (B)	JN654374				JN664131	GU258882		JN664198	JN712881	JN712883 (A) JN712884 (B)	JN678934 (A) JN678935 (B)	JN679012 (A) JN679013 (B)
		P13648	JN790821	JN673418 (A) JN673419 (B)	JN654368					FJ801746		JN664192	JN712876	JN678880 (A) JN678881 (B)		JN679014 (A) JN679015 (B)
		P13655	JN790822	JN673426 (A) JN673427 (B)	JN654369	JN673484 (A)			JN664127	FJ801747		JN664193	JN712877	JN678882 (A) JN678883 (B)	JN678944 (A) JN678945 (B)	JN679010 (A) JN679011 (B)		JQ439406	JQ439011	JQ439160	JQ439286
		P13660	JN654345	JN673414 (A) JN673415 (B)	JN654366	JN673489 (A) JN673490 (B)			JN664125	FJ801748		JN664190	JN678823 (A) JN678824 (B)	JN678884 (A) JN678885 (B)	JN678932 (A) JN678933 (B)	JN679006 (A) JN679007 (B)		GU221934	JF771628	JF770866	JF770492
		P13766	JN790823	JN699562 (A) JN699563 (B)	JN654370	JN673493 (A) JN673494 (B)			JN664128	FJ801753		JN664194	JN712878	JN712885 (A) JN712886 (B)	JN678942 (A) JN678943 (B)	JN679004 (A) JN679005 (B)		JQ439407	JQ439012	JQ439161	JQ439287
		P13780	JN654346	JN673424 (A) JN673425 (B)	JN654371	JN673495 (A)			JN664129	FJ801754		JN664195	JN712879	JN712887 (A) JN712888 (B)	JN678940 (A) JN678941 (B)	JN678998 (A) JN678999 (B)		JQ439408	JQ439013	JQ439162	JQ439288
		P13803	JN654348		JN654375					GU258883			JN712882		JN678936 (A) JN678937 (B)
		P13821	JN790824	JN673412 (A) JN673413 (B)	JN654372					FJ801757		JN664196	JN712880		JN678938 (A) JN678939 (B)
		P13865	JN790825	JN673428	JN654373	JN673496			JN664130	FJ801761		JN664197	JN678819	JN678886	JN678946	JN678997		JQ439409	JQ439014	JQ439163	JQ439289
	P. infestans	P1305	JN790837	JN673460	JN654395	JN673530			JN664164	FJ801725		JN664231	JN678858	JN712893	JN678974	JN679042		JF771455	JF771880	JF771096	JF770722
		P1417	JN790840	JN673465	JN790854	JN673535			JN664169	FJ801765		JN664236	JN678863	JN712897	JN678979	JN679048		JF771457	JF771887	JF771103	JF770729
		P1847	JN790841	JN673466	JN790855	JN673536			JN664170	FJ802084		JN664237	JN678864	JN678914	JN678980	JN679049		JF771458	JF771888	JF771104	JF770730
		P3681	JN654364	JN673467	JN654398	JN673537			JN664171	FJ801860		JN664238	JN678865	JN678915	JN678981	JN679050		JF771459	JF771889	JF771105	JF770731
		P3685	JN790842	JN673468	JN790856	JN673538			JN664172	FJ801863		JN664239	JN678866	JN712898	JN678982	JN679051		JF771460	JF771890	JF771106	JF770732
		P6515		JN673469	JN790857	JN673539			JN664173	FJ801925		JN664240	JN678867	JN678916	JN678983	JN679052		JF771461	JF771891	JF771107	JF770733
		P6746	JN790843	JN673470	JN790858	JN673540			JN664174	FJ801942		JN664241	JN678868	JN712899	JN678984	JN679053		JF771462	JF771892	JF771108	JF770734
		P6747	JN790844	JN673471	JN790859	JN673541			JN664175	FJ801943		JN664242	JN678869	JN678917	JN678985	JN679054		JF771463	JF771893	JF771109	JF770735
		P6752	JN790845	JN673472	JN654399	JN673542			JN664176	FJ801945		JN664243	JN678870	JN678918	JN678986	JN679055		JF771464	JF771894	JF771110	JF770736
		P7035	JN790846	JN673473	JN790860	JN673543			JN664177	FJ801958		JN664244	JN678871	JN712900	JN678987	JN679056		JF771465	JF771895	JF771111	JF770737
		P9464	JN790847	JN673474	JN654400	JN673544			JN664178	FJ802031		JN664245	JN678872	JN712901	JN678988	JN679057		JF771470	JF771900	JF771116	JF770742
		P10052	JN654355	JN673445	JN654384	JN673515			JN664149	FJ801263		JN664216	JN678844	JN678902	JN678959	JN679027		JF771471	JF771864	JF771080	JF770705
		P10053	JN654356	JN673446	JN654385	JN673516			JN664150	FJ801264		JN664217	JN678845	JN678903	JN678960	JN679028		JF771472	JF771865	JF771081	JF770706
		P10110	JN790829	JN673447	JN654386	JN673517			JN664151	FJ801275		JN664218	JN678846	JN712889	JN678961	JN679029		JF771473	JF771866	JF771082	JF770707
		P10112	JN654357	JN673448	JN654387	JN673518			JN664152	FJ802069		JN664219	JN678847	JN678904	JN678962	JN679030		JF771474	JF771867	JF771083	JF770708
		P10124	JN790830	JN673449	JN654388	JN673519			JN664153	FJ801287		JN664220	JN678848	JN712890	JN678963	JN679031		JF771475	JF771868	JF771084	JF770709
		P10157	JN790831	JN673450	JN790848	JN673520			JN664154	FJ801300		JN664221	JN678849	JN678905	JN678964	JN679032		JF771476	JF771869	JF771085	JF770710
		P10260	JN790832	JN673451	JN654389	JN673521			JN664155	FJ801349		JN664222	JN678850	JN678906	JN678965	JN679033		JF771477	JF771870	JF771086	JF770711
		P10650	EU079625	JN673444	EU079626	JN673514	EU079628	EU079629	JN664148	HQ261589	EU079630	JN664215	JN678843		JN678958	JN679026	EU079631	GU318302	JF771871	JF771087	JF770712
		P11633	JN654358	JN673452	JN654390	JN673522			JN664156	FJ802075		JN664223	JN678851	JN678907	JN678966	JN679034		JF771479	JF771872	JF771088	JF770713
		P12021	JN790833	JN673453	JN790849	JN673523			JN664157	GU258555		JN664224	JN678852	JN712891	JN678967	JN679035		JF771480	JF771873	JF771089	JF770714
		P12030	JN654359	JN673454	JN654391	JN673524			JN664158	FJ801663		JN664225	JN678853	JN678908	JN678968	JN679036		JF771481	JF771874	JF771090	JF770715
		P12038	JN654360	JN673455	JN654392	JN673525			JN664159	GU258558		JN664226	JN678854	JN678909	JN678969	JN679037		JF771482	JF771875	JF771091	JF770716
		P12043	JN654361	JN673456	JN654393	JN673526			JN664160	FJ801669		JN664227	JN712903	JN678910	JN678970	JN679038		JF771483	JF771876	JF771092	JF770717
		P12044	JN790834	JN673457	JN790850	JN673527			JN664161	FJ801670		JN664228	JN678855	JN678911	JN678971	JN679039		JF771484	JF771877	JF771093	JF770718
		P12053	JN790835	JN673458	JN654394	JN673528			JN664162	FJ801675		JN664229	JN678856	JN678912	JN678972	JN679040		JF771485	JF771878	JF771094	JF770719
		P12102	JN790836	JN673459	JN790851	JN673529			JN664163	FJ801709		JN664230	JN678857	JN712892	JN678973	JN679041		JF771486	JF771879	JF771095	JF770720
		P13198	JN790838	JN673461	JN790852	JN673531			JN664165	HQ261587		JN664232	JN678859	JN712894	JN678975	JN679043		GU222038	JF771881	JF771097	JF770723
		P13346								FJ801731						JN679044		JF771487	JF771882	JF771098	JF770724
		P13626	JN654362	JN673462	JN654396	JN673532			JN664166	FJ802081		JN664233	JN678860	JN712895	JN678976	JN679045		JF771488	JF771884	JF771100	JF770726
		P13841	JN654363	JN673463	JN790853	JN673533			JN664167	FJ801759		JN664234	JN678861	JN678913	JN678977	JN679046		JF771489	JF771885	JF771101	JF770727
		P13873	JN790839	JN673464	JN654397	JN673534			JN664168	FJ801762		JN664235	JN678862	JN712896	JN678978	JN679047		JF771490	JF771886	JF771102	JF770728
	P. ipomoeae	P10225	EU080830	JN673429	EU080831	JN673497	EU080833	EU080834	JN664132	HQ261597	EU080835	JN664199	JN678825	JN678887	JN678947	JN679016	EU080836	GU222045	JF771904	JF771119	JF770745
		P10226	EU080837	JN673430	EU080838	JN673498	EU080840	EU080841	JN664133	HQ261596	EU080842	JN664200	JN678826	JN678888	JN678948	JN679017	EU080843	GU222046	JF771905	JF771120	JF770746
		P10227	EU080844	JN673431	EU080845	JN673499	EU080847	EU080848	JN664134	HQ261595	EU080849	JN664201	JN678827	JN678889	JN678949	JN679018	EU080850	GU222047	JF771906	JF771121	JF770747
	P. mirabilis	P3005	EU079775	JN673433	EU079776	JN673507 (A) JN673508 (B)	EU079778	EU079779	JN664136	HQ261622	EU079780	JN664203	JN678834 (A) JN678835 (B)	JN678891	JN678950	JN679019	EU079781	GU222077	JF771944	JF771151	JF770776
		P3006	JN654353	JN673439	JN654381	JN673506			JN664143			JN664210	JN678832	JN678897	JN678953
		P3007	JN790826	JN673432		JN673500		JN699564	JN664135			JN664202	JN678828	JN678890			JN699565	JF771524	JF771945	JF771152	JF770777
		P3009	JN790828	JN673440	JN654382	JN673509 (A) JN673510 (B)			JN664144			JN664211	JN678833	JN678898				JF771526	JF771947
		P3010	JN790827	JN673435	JN654377	JN673502			JN664138	HQ261621		JN664205	JN678829	JN678893	JN678952	JN679021		GU222078	JF771948	JF771153	JF770778
		P10228	JN654350	JN673436	JN654378	JN673503			JN664139			JN664206	JN678830	JN678894
		P10229	JN654351	JN673437	JN654379	JN673504			JN664140			JN664207	JN678838 (A) JN678839 (B)	JN678895
		P10230	JN654352	JN673438	JN654380	JN673505			JN664141			JN664208	JN678831	JN678896
		P10231	JN654349	JN673434	JN654376	JN673501			JN664137	HQ261623		JN664204	JN678836 (A) JN678837 (B)	JN678892	JN678951	JN679020		GU222076	JF771943	JF771150	JF770775
	P. phaseoli	P6609	EU079913	JN673442	EU079914	JN673512	EU079916	EU079917	JN664146	HQ261640,	EU079918	JN664213	JN678841	JN678900	JN678956	JN679024		GU222106	JF771991	JF771185	JF770810
		P10145	EU080748	JN673441	EU080749	JN673511	EU080751	EU080752	JN664145	HQ261642	EU080753	JN664212	JN678840	JN678899	JN678954	JN679022	EU080754	GU222104	JF771988	JF771182	JF770807
		P10150	EU080755		EU080756		EU080758	EU080759		HQ261641	EU080766				JN678955	JN679023		GU222105	JF771989	JF771183	JF770808
		P11082	JN654354	JN673443	JN654383	JN673513			JN664147	FJ801567		JN664214	JN678842	JN678901	JN678957	JN679025		JF771551	JF771990	JF771184	JF770809
2	P. capsici	P0253	EU080851	JN673407	EU080852	JN673475	EU080854	EU080855	JN664118	FJ801244	EU080856	JN664179					EU080857	GU318299	JF771657	JF770890	JF770513

## Sheet: ITS
ITS
JN699566
FJ801257, HQ261514
FJ802065
FJ801946, HQ261579
GU259210, FJ802111, HQ261654
FJ801888, HQ261538
FJ801879, HQ261598
FJ802009, HQ261717
FJ801734
FJ802041
FJ801743
GU258882
FJ801746
FJ801747
GU259126, FJ801748
FJ801753
FJ801754
GU258883
FJ801757
FJ801761
FJ801725
FJ801765
FJ802084
FJ801860
FJ801863
FJ801925
FJ801942
FJ801943
FJ801945
FJ801958
FJ802031
FJ801263
FJ801264
FJ801275
FJ802069
FJ801287
FJ801300
FJ801349
FJ802073, HQ261589
FJ802075
GU258555
FJ801663
GU258558
FJ801669
FJ801670
FJ801675
FJ801709
FJ802080, HQ261587
FJ801731
FJ802081
FJ801759
FJ801762
FJ801323, HQ261597
FJ801324, HQ261596
FJ801325, HQ261595
FJ801818, HQ261622
FJ801823, HQ261621
FJ801327, HQ261623
FJ801933, HQ261640,
FJ802106, HQ261642
FJ802107, HQ261641
FJ801567
FJ801244
63
