# Supplementary material for: Species Tree Estimation for the Late Blight Pathogen, Phytophthora infestans, and Close Relatives
Source: PLoS One. 2012 May 17;7(5):e37003. doi: 10.1371/journal.pone.0037003 (PMC3355167; doi:10.1371/journal.pone.0037003)
Supplement: Table S3 — Genetic diversity of Phytophthora Clade 1C species estimated from six-haplotype datasets. (XLS) [file pone.0037003.s003.xls]

## Sheet: Sheet1
Table S3. Genetic diversity of Phytophthora Clade 1C species estimated from six-haplotype datasets.
		Nuclear Loci								Mitochondrial Loci
		60SL10	ARP2/3 (introns)	Beta tub (1-822)	ITS	Pelota	Ras (coding)	Ras Intron	TRP1 (coding)	Cox2	Cox2 Spacer	Nad9	Nad9 Spacer	RPS10	SecY
Clade 1C	Alignment Length	456	347	822	845	744	325	305	467	684	357	558	299	327	747
	Number of Sequences	36	36	36	36	36	36	36	36	23	23	23	23	24	23
	Segregating Sites	15	30	21	11	49	3	22	10	15	6	7	11	6	15
	Observed Haplotypes	11	8	7	9	10	4	11	8	6	5	4	8	6	6
	Haplotype Diversity	0.897	0.846	0.821	0.768	0.875	0.66	0.897	0.846	0.83	0.735	0.605	0.822	0.725	0.802
	Nucleotide Diversity	0.0117	0.02862	0.00748	0.00193	0.02209	0.00248	0.002134	0.00651	0.0068	0.00399	0.00327	0.01167	0.00351	0.00685
	θW (per site)	0.00793	0.02085	0.00616	0.00314	0.01601	0.00223	0.01739	0.00516	0.00594	0.00455	0.0034	0.00997	0.00491	0.00544
	θW (per seqn)	3.617	7.235	5.064	2.653	11.816	0.723	5.305	2.412	4.064	1.626	1.897	2.98	1.607	4.064
By Species
P. infestans	Alignment Length	456	356	822	845	741	325	305	467	684	390	567	299	327	747
	Number of Sequences	6	6	6	6	6	6	6	6	6	6	6	6	6	6
	Segregating Sites	4	0	0	0	3	2	6	2	1	0	0	2	1	2
	Observed Haplotypes	3	1	1	1	2	2	3	3	2	1	1	2	2	3
	Haplotype Diversity	0.733	0	0	0	0.533	0.533	0.733	0.6	0.6	0	0	0.533	0.6	0.733
	Nucleotide Diversity	0.00512	0	0	0	0.00216	0.00328	0.00984	0.00143	0.00088	0	0	0.00357	0.00183	0.00125
	θW (per site)	0.00384	n/a	n/a	n/a	0.00177	0.0027	0.00862	0.00188	0.00064	n/a	n/a	0.00293	0.00134	0.00117
	θW (per seqn)	1.752	n/a	n/a	n/a	1.314	0.876	2.628	0.876	0.438	n/a	n/a	0.876	0.438	0.876
	Rmin	0	n/a	n/a	n/a	0	0	0	0	0	n/a	n/a	0	0	0
	Tajima's D	1.79949	n/a	n/a	n/a	1.12414	1.03194	0.81086	-1.13197	1.4451	n/a	n/a	1.03194	1.4451	0.31063
	Fu & Li's D*	1.46717	n/a	n/a	n/a	1.39584	1.27971	1.05892	-1.15529	1.05247	n/a	n/a	1.27971	1.05247	0.006221
	Fu & Li's F*	1.62891	n/a	n/a	n/a	1.40624	1.27479	1.07592	-1.19511	1.15768	n/a	n/a	1.27479	1.15768	0.11951
P. andina "A"	Alignment Length	456	356	822	845	742	325	305	467	684	360	567	299	327	747
	Number of Sequences	6	6	6	6	6	6	6	6	5	5	5	5	5	5
	Segregating Sites	1	3	0	0	0	0	4	0	0	0	0	0	0	0
	Observed Haplotypes	2	3	1	1	1	1	4	1	1	1	1	1	1	1
	Haplotype Diversity	0.533	0.6	0	0	0	0	0.8	0	0	0	0	0	0	0
	Nucleotide Diversity	0.00117	0.00281	0	0	0	0	0.00503	0	0	0	0	0	0	0
	θW (per site)	0.00096	0.00369	n/a	n/a	n/a	n/a	0.00574	n/a	n/a	n/a	n/a	n/a	n/a	n/a
	θW (per seqn)	0.438	1.314	n/a	n/a	n/a	n/a	1.752	n/a	n/a	n/a	n/a	n/a	n/a	n/a
	Rmin	0	0	n/a	n/a	n/a	n/a	0	n/a	n/a	n/a	n/a	n/a	n/a	n/a
	Tajima's D	0.85057	-1.23311	n/a	n/a	n/a	n/a	-0.67613	n/a	n/a	n/a	n/a	n/a	n/a	n/a
	Fu & Li's D*	1.05247	-1.26013	n/a	n/a	n/a	n/a	-0.6266	n/a	n/a	n/a	n/a	n/a	n/a	n/a
	Fu & Li's F*	1.02905	-1.31835	n/a	n/a	n/a	n/a	-0.67484	n/a	n/a	n/a	n/a	n/a	n/a	n/a
P. andina "B"	Alignment Length	456	367	822	845	744	325	308	467	684	389	558	299	327	747
	Number of Sequences	6	6	6	6	6	6	6	6	3	3	3	3	3	3
	Segregating Sites	0	0	1	5	2	0	1	1	0	0	0	2	0	0
	Observed Haplotypes	1	1	2	5	3	1	2	2	1	1	1	2	1	1
	Haplotype Diversity	0	0	0.333	0.933	0.733	0	0.333	0.533	0	0	0	0.667	0	0
	Nucleotide Diversity	0	0	0.00041	0.00276	0.00125	0	0.00108	0.00114	0	0	0	0.00446	0	0
	θW (per site)	n/a	n/a	0.00053	0.00259	0.00118	n/a	0.00142	0.00094	n/a	n/a	n/a	0.00446	n/a	n/a
	θW (per seqn)	n/a	n/a	0.438	2.19	0.876	n/a	0.438	0.438	n/a	n/a	n/a	1.333	n/a	n/a
	Rmin	n/a	n/a	0	0	0	n/a	0	0	n/a	n/a	n/a	0	n/a	n/a
	Tajima's D	n/a	n/a	-0.93302	0.36689	0.31063	n/a	-0.93302	0.85057	n/a	n/a	n/a	n/a	n/a	n/a
	Fu & Li's D*	n/a	n/a	-0.95015	0.36206	0.06221	n/a	-0.95015	1.05247	n/a	n/a	n/a	n/a	n/a	n/a
	Fu & Li's F*	n/a	n/a	-0.96473	0.3867	0.11951	n/a	-0.96473	1.02905	n/a	n/a	n/a	n/a	n/a	n/a
P. ipomoeae	Alignment Length	456	361	822	845	742	325	308	467	684	389	567	299	327	747
	Number of Sequences	6	6	6	6	6	6	6	6	3	3	3	3	3	3
	Segregating Sites	3	1	0	0	3	0	0	0	0	0	0	0	0	0
	Observed Haplotypes	2	2	1	1	2	1	1	1	1	1	1	1	1	1
	Haplotype Diversity	0.333	0.533	0	0	0.533	0	0	0	0	0	0	0	0	0
	Nucleotide Diversity	0.00219	0.00148	0	0	0.00216	0	0	0	0	0	0	0	0	0
	θW (per site)	0.00288	0.00121	n/a	n/a	0.00177	n/a	n/a	n/a	n/a	n/a	n/a	n/a	n/a	n/a
	θW (per seqn)	1.314	0.438	n/a	n/a	1.314	n/a	n/a	n/a	n/a	n/a	n/a	n/a	n/a	n/a
	Rmin	0	0	n/a	n/a	0	n/a	n/a	n/a	n/a	n/a	n/a	n/a	n/a	n/a
	Tajima's D	-1.2331	0.85057	n/a	n/a	1.12414	n/a	n/a	n/a	n/a	n/a	n/a	n/a	n/a	n/a
	Fu & Li's D*	-1.26013	1.05247	n/a	n/a	1.39584	n/a	n/a	n/a	n/a	n/a	n/a	n/a	n/a	n/a
	Fu & Li's F*	-1.31835	1.02905	n/a	n/a	1.40624	n/a	n/a	n/a	n/a	n/a	n/a	n/a	n/a	n/a
P. mirabilis	Alignment Length	456	347	822	845	744	325	308	467	684	390	567	299	327	747
	Number of Sequences	6	6	6	6	6	6	6	6	3	3	3	3	3	3
	Segregating Sites	1	0	3	3	1	0	0	0	0	0	0	4	2	0
	Observed Haplotypes	2	1	2	2	2	1	1	1	1	1	1	2	2	1
	Haplotype Diversity	0.333	0	0.533	0.6	0.533	0	0	0	0	0	0	0.667	0.667	0
	Nucleotide Diversity	0.00073	0	0.00195	0.00213	0.00072	0	0	0	0	0	0	0.00892	0.00408	0
	θW (per site)	0.00096	n/a	0.0016	0.00155	0.00059	n/a	n/a	n/a	n/a	n/a	n/a	0.00892	0.00408	n/a
	θW (per seqn)	0.438	n/a	1.314	1.314	0.438	n/a	n/a	n/a	n/a	n/a	n/a	2.667	1.333	n/a
	Rmin	0	n/a	0	0	0	n/a	n/a	n/a	n/a	n/a	n/a	0	0	n/a
	Tajima's D	-0.93302	n/a	1.12414	1.90989	0.85057	n/a	n/a	n/a	n/a	n/a	n/a	n/a	n/a	n/a
	Fu & Li's D*	-0.95015	n/a	1.39584	1.39584	1.05247	n/a	n/a	n/a	n/a	n/a	n/a	n/a	n/a	n/a
	Fu & Li's F*	-0.96473	n/a	1.40624	1.58201	1.02905	n/a	n/a	n/a	n/a	n/a	n/a	n/a	n/a	n/a
P. phaseoli	Alignment Length	456	348	822	845	744	325	308	467	684	389	567	299	327	747
	Number of Sequences	6	6	6	6	6	6	6	6	3	3	3	3	4	3
	Segregating Sites	1	0	0	1	0	0	0	0	0	0	0	0	1	0
	Observed Haplotypes	2	1	1	2	1	1	1	1	1	1	1	1	2	1
	Haplotype Diversity	0.533	0	0	0.533	0	0	0	0	0	0	0	0	0.5	0
	Nucleotide Diversity	0.00117	0	0	0.00063	0	0	0	0	0	0	0	0	0.00153	0
	θW (per site)	0.00096	n/a	n/a	0.00052	n/a	n/a	n/a	n/a	n/a	n/a	n/a	n/a	0.00167	n/a
	θW (per seqn)	0.438	n/a	n/a	0.438	n/a	n/a	n/a	n/a	n/a	n/a	n/a	n/a	0.545	n/a
	Rmin	0	n/a	n/a	0	n/a	n/a	n/a	n/a	n/a	n/a	n/a	n/a	0	n/a
	Tajima's D	0.85057	n/a	n/a	0.85057	n/a	n/a	n/a	n/a	n/a	n/a	n/a	n/a	-0.61237	n/a
	Fu & Li's D*	1.05247	n/a	n/a	1.05247	n/a	n/a	n/a	n/a	n/a	n/a	n/a	n/a	-0.61237	n/a
	Fu & Li's F*	1.02905	n/a	n/a	1.02905	n/a	n/a	n/a	n/a	n/a	n/a	n/a	n/a	-0.47871	n/a
